# Supplementary material for: The Evaluation of Machine Learning Models Using Matrix‐Assisted Laser Desorption/Ionization Time‐of‐Flight Mass Spectrometry (MALDI–TOF–MS) Spectra for the Prediction of Antibiotic Resistance in Klebsiella pneumoniae
Source: Microbiologyopen. 2026 Mar 2;15(2):e70257. doi: 10.1002/mbo3.70257 (PMC12953053; doi:10.1002/mbo3.70257)
Supplement: Supplementary file 1 — Supplementary Table S1: Data extraction from MALDI–TOF–MS studies using machine learning models for antibiotic resistance prediction in Klebsiella pneumoniae. [file MBO3-15-e70257-s001.xlsx]

## Sheet: Sheet1
Author	Title	Normalization Method	Baseline Correction	Smoothing Method	Normalization Timing		Mass Range (Da)	MALDI-TOF Platform	Number of Institutions	External Validation	Pre-processing scheme utilised	Limitations of ML models		Culture Medium Used For MALDI TOF MS spectra	Study Design	Machine Learning methods	Target Reistance	Sample Characteristics	Performance Metrics	Antibiotic resistance prediction	Source of the isolates	Machine Learning Preprocessing Steps	Performance metrics of models	Best model developed	Improved time to detection
Zeng et al., 2023	Machine learning model of imipenem-resistant Klebsiella pneumoniae based on MALDI-TOF-MS platform: An observational study	Not specified	White Top Hat algorithm	Gaussian filtering	Before peak detection		1,962-19,998	Bruker Microflex LT/SH	1 hospital	no	- Standardization and normalization of m/z data_x000D_ - Setting starting m/z value to 1962DA and ending m/z value to 19998DA_x000D_ - Resampling to 15000 points_x000D_ - Gaussian filtering for data smoothing with σ = 1_x000D_ - White Top Hat algorithm for baseline correction with window value of 5_x000D_ - Equal-distance binning for mass spectral peak processing_x000D_ - Peak extraction using Py…	- OPLS-DA analysis was not suitable for predicting drug sensitivity due to complex mass spectrometry information._x000D_ - SVM algorithm had lower accuracy in the test set compared to LASSO._x000D_ - Need for multicenter big data studies to improve overall accuracy._x000D_ - Application of machine learning in clinical diagnosis is still in its early stages.		MacConkey agar	Observational study	LASSO, LR, SVM, NN	imipenem	- Total sample size: 174 cases - Breakdown by resistance status: 87 resistant, 87 susceptible - Source of isolates: Clinical specimens from Tianjin Haihe Hospital - Isolation timeframe: January 2019 to December 2020 - Patient population: Individuals with K. pneumoniae infection - Inclusion/exclusion criteria: Non-repetitive samples with written informed consent - Distribution of resistant vs. sus…	- R²Y and Q² of OPLS-DA: 0.546 and 0.0178 - AUC of training set: 0.9726 - AUC of test set: Not reported (0) - Comparative performance: LASSO had better accuracy than SVM in training set	The antibiotic resistance prediction in this study is focused on imipenem, a carbapenem antibacterial drug, in Klebsiella pneumoniae using machine learning models based on MALDI-TOF-MS data.	Clinical specimens from Tianjin Haihe Hospital	- Standardization and normalization of m/z data - Setting start m/z value to 1962DA and end m/z value to 19998DA - Resampling with 15000 points - Data smoothing using Gaussian filtering with σ = 1 - Baseline correction using White Top Hat algorithm with window value of 5 - Mass spectral peak m/z processed by equal-distance binning - Peak extraction using Python's scipy package	- R²Y and Q² of OPLS-DA: 0.546 and 0.0178 - AUC of best training set model: 0.9726 - AUC of best test set model: 0 - Accuracy verified by test set confusion matrix - LASSO algorithm had better accuracy and AUC compared to SVM	LASSO algorithm	Not mentioned (the paper does not provide specific information on improved time to detection)
Iskender et al., 2023	Special Section on Innovative Diagnostic Tools in Infectious Diseases Rapid determination of colistin resistance in Klebsiella pneumoniae by MALDI-TOF peak based machine learning algorithm with MATLAB	Highest intensity normalization	Baseline estimation/subtraction	Not reported	Before peak detection		2,000-12,000	Bruker Microflex LT/SH	1 institution	no	1. Sample preparation: Culture on MacConkey agar, McFarland suspensions, centrifugation._x000D_ 2. Protein extraction: Ethanol, formic acid, acetonitrile treatment._x000D_ 3. MALDI-TOF MS preparation: Dispensing on metallic plate, drying, adding HCCA matrix._x000D_ 4. Spectral preprocessing: Removing high-frequency noise, reducing spectrum range to 2000-12,000 Da._x000D_ 5. Normalization: Bringin…	- Small training data size may prevent the model from capturing complexity._x000D_ - Imbalance between colistin-resistant and colistin-sensitive isolates affects performance._x000D_ - Small sample size for external validation._x000D_ - Inability to evaluate prevalence of plasmid and chromosome-encoded resistance._x000D_ - Low sensitivity rate of LDA model in application test set._x000D_ - Initial…		MacConkey agar	Retrospective	Linear Discriminant Analysis (LDA), Support Vector Machine (SVM), Ensemble	Colistin	- Total sample size: 260 K. pneumoniae isolates - Breakdown by resistance status: 134 colistin-resistant, 126 colistin-susceptible - Source of isolates: Various clinical samples at Istanbul University-Cerrahpasa, Cerrahpasa Medical Faculty, Department of Medical Microbiology - Isolation timeframe: 2015 to 2020 - Clinical samples: Urine (45.8%), blood (21.9%), endotracheal aspirate (15.4%), other …	- Training Phase: - LDA: Accuracy = 99.3% - SVM: Accuracy = 93.1% - Ensemble: Accuracy = 88.3% - Test Set: - LDA: Accuracy = 81.6%, Sensitivity = 66.7%, Specificity = 91.7%, Precision = 84.2% - AUC Values: - LDA: 0.99 - Ensemble: 0.94 - Performance Differences: - Discrepancy between training and test set performance due to small training data size and class imbalance. - Comparative Performance: -…	Colistin resistance prediction using machine learning algorithms applied to MALDI-TOF data in Klebsiella pneumoniae isolates.	- Source: Clinical samples from Istanbul University-Cerrahpasa, Cerrahpasa Medical Faculty, Department of Medical Microbiology - Types: Urine (45.8%), Blood (21.9%), Endotracheal aspirate (15.4%), Other sources (16.9%)	1. Removal of high-frequency noises from the spectrum data. 2. Reduction of spectrum range from 2000 to 20,000 Da to 2000 to 12,000 Da. 3. Normalization of spectrum data to a common low frequency and density normalization. 4. Signal resampling to remove noise and redundant values. 5. Baseline estimation and subtraction to bring MS signals to a common baseline. 6. Feature selection using a genetic…	- LDA: Accuracy = 81.6%, Sensitivity = 66.7%, Specificity = 91.7%, Precision = 84.2% - SVM: Accuracy = 76.7%, Sensitivity = 62.5%, Specificity = 88.9%, Precision = 78.9% - Ensemble: Accuracy = 78.3%, Sensitivity = 58.3%, Specificity = 88.9%, Precision = 77.8%	LDA (Linear Discriminant Analysis)	The MALDI-TOF MS screening assay is described as "rapid and accurate," providing a faster detection method compared to the traditional broth microdilution method, which takes days to complete. The exact time improvement is not quantified in the paper.
Yu et al., 2023	Prediction of methicillin-resistant Staphylococcus aureus and carbapenem-resistant Klebsiella pneumoniae from flagged blood cultures by combining rapid Sepsityper MALDI-TOF mass spectrometry with machine learning	Square-root transformation, min-max scaling	TopHat	Savitzky-Golay filter	Before peak detection		2,000-20,000	Bruker Microflex LT/SH	1 hospital	no	- Baseline correction using TopHat_x000D_ - Intensity normalization using square root transformation_x000D_ - Smoothing using Savitzky-Golay-filter_x000D_ - Conversion to m/z ratios_x000D_ - Resampling to a fixed sampling rate of 1 Da_x000D_ - Min-max scaling to keep signal intensity within 0-1 range_x000D_ - Division of spectra into 10-Da bins with maximum peak intensity as representative feature	The study identified a limitation of the ML models as the limited number of samples used in the study, which requires caution in interpreting the effectiveness of the methodology. Further research with larger sample sizes is recommended to validate and refine the approach.		BD BBL trypticase soy agar with 5% sheep blood, Levine eosin methylene blue agar, BD BBL CDC anaerobe with 5% sheep blood agar, and chocolate agar	Retrospective	LightGBM	Carbapenem for CRKP	- Total sample size: 461 patients - Breakdown by resistance status for K. pneumoniae: 53 carbapenem-resistant, 79 carbapenem-susceptible - Source of isolates: Flagged blood culture bottles from China Medical University Hospital - Isolation timeframe: October 1 to December 31, 2022 - Patient population: Patients with monomicrobial bacteraemia - Inclusion/exclusion criteria: Not explicitly mentione…	- Accuracy for MRSA/MSSA: 0.875, 0.83 - AUC for MRSA/MSSA: 0.898, 0.85 - F1 score for MRSA/MSSA: 0.904, 0.87 - Accuracy for CRKP/CSKP: 0.766, 0.81 - AUC for CRKP/CSKP: 0.828, 0.82 - F1 score for CRKP/CSKP: 0.795, 0.86	- Methicillin-resistant Staphylococcus aureus (MRSA) - Carbapenem-resistant Klebsiella pneumoniae (CRKP)	The source of the isolates is the blood cultures from 461 patients with monomicrobial bacteraemia at the China Medical University Hospital from 1 October to 31 December 2022.	- Baseline correction - Intensity normalization - Conversion to m/z ratios - Resampling to a fixed sampling rate of 1 Da - Baseline correction using TopHat - Normalization using square root transformation - Smoothing using Savitzky-Golay-filter - Conversion to m/z ratios - Mass spectra extraction within the range of 20,000-20,000 Da - Min-max scaling to keep signal intensity within 0-1 range - Di…	- MRSA/MSSA: Accuracy = 0.875, AUC = 0.898, F1 score = 0.904 - CRKP/CSKP: Accuracy = 0.766, AUC = 0.828, F1 score = 0.795 - Detailed metrics in the table on page 4	- Model: Machine learning (ML) approach combined with MALDI-TOF MS and Rapid Sepsityper protocol - Performance Metrics: - MRSA/MSSA: Accuracy = 0.875, AUC = 0.898, F1 score = 0.904 - CRKP/CSKP: Accuracy = 0.766, AUC = 0.828, F1 score = 0.795	Within 1 hour
Lin et al., 2025	Accelerating antimicrobial stewardship: An AI-CDSS approach to combating multidrug-resistant pathogens in the era of increasing resistance	Log transformation	Not reported	Not reported	Likely before peak detection		2,000-20,000	bioMérieux	5 hospitals	no	- Extraction of m/z segments and intensity values using Pyopenms library_x000D_ - Formatting data into Pandas DataFrame_x000D_ - Coding resistance as '1' and susceptibility as '0'_x000D_ - Segmenting m/z segments into 1unit intervals with ±2 units extension and merging overlapping ranges_x000D_ - Log-transformation and normalization of peak intensity values_x000D_ - Prioritization of features bas…	- Reliance on empirical antimicrobial prescribing protocols leading to potential suboptimal initial treatment._x000D_ - Limited integration of model outputs into practical clinical decision support tools._x000D_ - Complexity of bacterial resistance mechanisms challenging diagnosis and treatment._x000D_ - Limited generalizability due to reliance on samples from specific hospitals._x000D_ - Severe …		Not reported	Retrospective	Random Forest Classifier (RFC), Light Gradient Boosting Machine (LGBM)	amikacin (AN), gentamicin (GM), piperacillin/tazobactam (TZP), ceftazidime (CAZ), ceftriaxone (CRO), cefoperazone/sulbactam (SFP), flomoxef (FLO), cefepime (FEP), imipenem (IPM), doripenem (DOR), ciprofloxacin (CIP), levofloxacin (LEV)	- Total sample size: 12,967 K. pneumoniae isolates - Source of isolates: Clinical specimens (blood, urine, throat swabs, sputum, body fluids, wound swabs, catheter samples) from Tri-Service General Hospital and four regional secondary urban hospitals - Isolation timeframe: January 2021 to December 2023 - Patient population: Individuals over 20 years of age - Inclusion criteria: Specimens with def…	- AUC values: Predominantly ranging from 0.91 to 0.95 - Sensitivity, specificity, PPV, NPV: Generally above 80% - Specific AUC values: - KP: Approximately 0.95 for IPM, DOR, and GM - PA: Exceeding 0.9 for GM, FEP, and LEV - LGBM slightly outperforms RFC in data-intensive scenarios - Lower sensitivity to AN; poor specificity for CRO and FLO in PA	- Aminoglycosides: Amikacin (AN), Gentamicin (GM) - Penicillins: Piperacillin/Tazobactam (TZP) - Cephalosporins: Ceftazidime (CAZ), Ceftriaxone (CRO), Cefoperazone/Sulbactam (SFP), Flomoxef (FLO), Cefepime (FEP) - Carbapenems: Imipenem (IPM), Doripenem (DOR) - Quinolones: Ciprofloxacin (CIP), Levofloxacin (LEV)	The source of the isolates was clinical samples collected from patients with suspected bacterial infections at the Tri-Service General Hospital and four regional secondary urban hospitals.	- Extraction of m/z segments and intensity values from MALDI-TOF MS data using Pyopenms and formatting into a Pandas DataFrame. - Coding resistance as '1' and susceptibility as '0', excluding intermediate results. - Segmenting m/z segments into intervals to reduce misclassifications. - Log-transforming and normalizing peak intensity values. - Evaluating and prioritizing features based on their im…	- AUC values: predominantly ranging from 0.91 to 0.95 - Sensitivity, specificity, PPV, NPV: primarily exceeded 80% - Detailed metrics: accuracy, sensitivity, specificity, PPV, NPV, F1-score (visualized in Fig. 4) - Validation performance: AUC values >0.8 for most antibiotics - Exceptions: lower sensitivity to AN, poor specificity for CRO and FLO in PA - Specific resistance and sensitivity percent…	Light Gradient Boosting Machine (LGBM)	1 day
Xu et al., 2025	Rapid detection of carbapenem-resistant Escherichia coli and carbapenem-resistant Klebsiella pneumoniae in positive blood cultures via MALDI-TOF MS and tree-based machine learning models	Not reported	Not reported	Gaussian smoothing	Not reported		2,000-20,000	bioMérieux	1 hospital	no	- Binning of mass spectral peaks every 10 Da within the range of 2000-20,000 Da._x000D_ - Conversion of data from '.mzML' to '.csv' format with Gaussian smoothing to reduce noise._x000D_ - Use of SMOTE algorithm to balance sample sizes._x000D_ - Division of dataset into training and test sets using train_test_split.	- Poor training efficacy of the decision tree model._x000D_ - Lower efficacy for K. pneumoniae due to high mucus phenotype affecting MALDI-TOF data quality._x000D_ - Inherent uncertainties and varying effects of different parameters on the models._x000D_ - Limited generalizability due to single-centre study.		Columbia blood Agar	Retrospective	Decision Tree (DT), Random Forest (RF), Gradient Boosting Machine (GBM), eXtreme Gradient Boosting (XGBoost), Extremely Randomized Trees (ERT)	ertapenem, imipenem, meropenem	- Total sample size: 444 - Breakdown by resistance status: 301 carbapenem-sensitive, 143 carbapenem-resistant - Source of isolates: Laboratory Department of Zhejiang Rong Jun Hospital, Jiaxing, China - Isolation timeframe: October 2021 to September 2024 - Patient population: Positive blood cultures - Inclusion/exclusion criteria: Not mentioned - Distribution of resistant vs. susceptible isolates:…	- Accuracy for E. coli: DT (0.89), RF (0.92), GBM (0.90), XGBoost (0.92), ERT (0.86) - Accuracy for K. pneumoniae: DT (0.76), RF (0.86), GBM (0.81), XGBoost (0.80), ERT (0.76) - AUC for E. coli: DT (0.95), RF (1.00), GBM (0.99), XGBoost (0.99), ERT (1.00) - AUC for K. pneumoniae: DT (0.78), RF (0.95), GBM (0.93), XGBoost (0.90), ERT (0.95) - Ten-fold cross-validation scores and test set scores ar…	Carbapenems (specifically, resistance to ertapenem, imipenem, and meropenem in E. coli and K. pneumoniae)	The source of the isolates is the Laboratory Department of Zhejiang Rong Jun Hospital in Jiaxing, China, where they were collected from positive blood cultures using the serum separating gel method.	- Data Binning: Mass spectral peaks were binned every 10 Da. - Data Conversion: Original data converted from '.mzML' to '.csv' with Gaussian smoothing. - SMOTE Algorithm: Used to balance sample sizes. - Data Splitting: Dataset split into training and test sets using train_test_split. - Random State Control: Randomness controlled by setting random_state to 0. - AUROC Calculation: Used to determine…	- E. coli: - AUROC: DT=0.95, RF=1.00, GBM=0.99, XGBoost=0.99, ERT=1.00 - Accuracy: DT=0.89, RF=0.92, GBM=0.90, XGBoost=0.92, ERT=0.86 - K. pneumoniae: - AUROC: DT=0.78, RF=0.95, GBM=0.93, XGBoost=0.90, ERT=0.95 - Accuracy: DT=0.76, RF=0.86, GBM=0.81, XGBoost=0.80, ERT=0.76	Random Forest (RF)	0.5 hours
Xu and Gao, 2025	Machine learning powered profiling: Rapid identification of Klebsiella Pneumoniae drug resistance from MALDI-TOF MS	Not reported	Not reported	Gaussian smoothing	Not reported		2,000-12,000	bioMérieux	1 hospital	no	- Conversion of raw spectral data from ".mzML" to ".csv" format._x000D_ - Application of Gaussian smoothing to reduce variability._x000D_ - Extraction of peak features (m/z and intensity) within the 2000-12,000 Da spectral range._x000D_ - Calculation of peak intensity using a ± 2.5 Da tolerance window._x000D_ - Use of the maximum intensity within each 5 Da interval as the representative intensity.	- Dispersion of cases in the validation set leading to wide confidence intervals._x000D_ - Models struggle to generalize when training data does not capture the full range of resistance mechanisms._x000D_ - Limited predictive power for Levofloxacin due to diverse resistance mechanisms._x000D_ - Technical constraints of MALDI-TOF MS affecting sensitivity for certain markers._x000D_ - Biological va…		Columbia blood Agar	Retrospective	Random Forest, XGBoost, AdaBoost, Logistic Regression, Multilayer Perceptron, Support Vector Machine	Piperacillin/Tazobactam, Ceftazidime, Ceftriaxone, Cefotetan, Aztreonam, Imipenem, Amikacin, Levofloxacin, Co-trimoxazole	- Total sample size: 484 K. pneumoniae isolates - Source of isolates: Blood, urine, thoracic and abdominal drainage fluids, and alveolar lavage samples from Zhejiang Rongjun Hospital - Isolation timeframe: December 2023 to January 2025 - Patient population: Not explicitly mentioned - Inclusion/exclusion criteria: Non-duplicate clinical isolates - Distribution of resistant vs. susceptible isolates…	- Accuracy, sensitivity, specificity: Not mentioned - Area Under the Curve (AUC) values: - XGBoost: 0.80-0.99 - RF: 0.79-0.99 - AdaBoost: 0.81-0.98 - LR: 0.64-0.87 - MLP: 0.70-0.95 - SVM: 0.63-0.87 - Positive and negative predictive values: Not mentioned - F1-scores: Not mentioned - Confidence intervals: - Co-trimoxazole: 0.68-0.89 - Amikacin: Not mentioned - Levofloxacin: 0.56-0.73 - Performance…	- Amikacin - Piperacillin/Tazobactam - Imipenem - Co-trimoxazole - Levofloxacin - Ceftazidime - Ceftriaxone - Cefotetan - Aztreonam	Zhejiang Rongjun Hospital; Sources included blood, urine, thoracic and abdominal drainage fluids, and alveolar lavage samples.	- Spectral range analysis: 2000-12,000 Da - Peak intensity calculation: ± 2.5 Da tolerance window - Peak extraction: 2000 characteristic peaks - Gaussian smoothing: Applied using Python scripts - SMOTE: Used to address class imbalance - Data split: 70:30 training-test split - Cross-validation: Ten-fold cross-validation	- Test score - Ten-fold cross-validation - Accuracy - Specificity - F1 score - AUROC - 95% CI - AUROC values for each antibiotic: - Piperacillin/Tazobactam: 0.69 - Ceftazidime: 0.71 - Ceftriaxone: 0.70 - Cefotetan: 0.71 - Aztreonam: 0.67 - Imipenem: 0.73 - Amikacin: 0.75 - Levofloxacin: 0.65 - Co-trimoxazole: 0.80	XGBoost model	1-2 hours
Ye et al., 2025	Rapid Identification of Carbapenemase Subtypes in Klebsiella pneumoniae Using MALDI-TOF MS Combined With Convolutional Neural Networks	Not specified	Baseline correction applied	Smoothing applied	Not reported		2,000-20,000	Chongqing ZhongyuanHuiji Co	1 hospital	no	The pre-processing scheme utilised for the raw MALDI-TOF MS spectra included smoothing, baseline correction, and normalization.	- Limited global applicability due to exclusion of certain carbapenemase subtypes like VIM and IMP._x000D_ - Restricted diversity of the cohort may compromise generalizability._x000D_ - Lack of external validation with independent strains raises concerns about real-world accuracy._x000D_ - Spectral variability due to technical factors like extraction protocols and instrument parameters._x000D_ - …		Columbia blood Agar	Retrospective	Convolutional Neural Network (CNN), Random Forest (RF), Support Vector Machine (SVM), AdaBoost	cephalosporins (e.g., ceftazidime), carbapenems (e.g., meropenem, imipenem), sulfamethoxazole/trimethoprim, aminoglycosides (e.g., amikacin)	- Total sample size: 205 K. pneumoniae isolates - Breakdown by resistance status: 111 KPC-producing, 47 NDM-producing, 47 OXA-48-producing - Source of isolates: Clinical specimens from the Affiliated Hospital of Xuzhou Medical University, China - Isolation timeframe: 2018 to 2023 - Patient population: KPC-producing strains more prevalent in adults; NDM-producing strains more prevalent in pediatri…	- Accuracy: 96.06% - Precision: 96.10% - Recall: 96.06% - F1 score: 96.03% - AUC: 0.99 - Subtype-specific accuracies: - KPC: 98.88% - NDM: 85.84% - OXA-48: 96.77%	- β-lactams (e.g., cephalosporins, carbapenems) - Sulfamethoxazole/trimethoprim - Aminoglycosides (e.g., amikacin) - Resistance profiles: - Near-universal resistance to cephalosporins and carbapenems among KPC and NDM-producing isolates. - Lower resistance rates to sulfamethoxazole/trimethoprim and amikacin. - Notable variation in imipenem resistance among subtypes.	The Affiliated Hospital of Xuzhou Medical University	- Smoothing - Baseline correction - Normalization - Protein extraction using formic acid - Spectral acquisition using MALDI-TOF MS - Exclusion of low-confidence spectra	- CNN: Accuracy = 96.06%, Precision = 96.10%, Recall = 96.06%, F1 score = 96.03%, AUC = 0.99 - RF: Accuracy = 0.9289, AUC = 0.9917 - SVM: Accuracy = 0.8394, AUC = 0.9558 - AdaBoost: Accuracy = 0.9126, AUC = 0.9656	Convolutional Neural Network (CNN) model	20 minutes
Xu , 2024	Modelling the rapid detection of Carbapenemase-resistant Klebsiella pneumoniae based on machine learning and matrix-assisted laser desorption/ionization time-of-flight mass spectrometry	Not reported	Not reported	Not reported	Not reported		2,000-20,000	bioMérieux	1 hospital	no	K-means clustering to obtain the best "feature peaks" and determine the "center of mass" for data organization; no dimensionality reduction was used.	The machine learning models may exhibit limitations in their applicability due to their reliance on local datasets generated by the same instrument. There are potential biases in the model's predictive accuracy when applied to data from instruments of varying brands or when assessing bacterial strains from regions with distinct endemic profiles.		Columbia blood Agar	Retrospective	Random Forest, Support Vector Machine, Logistic Regression, Xgboost	ertapenem, imipenem, meropenem	- Total sample size: 240 - Breakdown by resistance status: 80 CR-KP, 160 CS-KP - Source of isolates: Clinical specimens from Zhejiang Rong Jun Hospital, Jiaxing, China - Isolation timeframe: January 2022 to December 2023 - Patient population: Not specified - Inclusion criteria: Based on drug sensitivity results (MIC ≥ 2 μg/ml for ertapenem and MIC ≥ 4 μg/ml for imipenem or meropenem) - Distributi…	- Accuracy: Not mentioned - Sensitivity and Specificity: - Random Forest: Sensitivity: 90.48%, Specificity: 98.04% - Support Vector Machine: Sensitivity: 90.48%, Specificity: 92.16% - Logistic Regression: Sensitivity: 95.24%, Specificity: 88.24% - Xgboost: Sensitivity: 95.24%, Specificity: 92.16% - Area Under the Curve (AUC) values: - Random Forest: 0.99 - Support Vector Machine: 0.97 - Logistic …	Carbapenem resistance prediction using machine learning and MALDI-TOF MS for Klebsiella pneumoniae	Zhejiang Rong Jun Hospital (Jiaxing, China)	- K-means clustering to determine the "center of mass" of feature peaks - Use of "center of mass" as a feature peak for classification - Implementation using Python and sklearn library - No dimensionality reduction used; instead, parameterization was used to improve model performance	- Random Forest: AUC = 0.99, Test Set Score = 0.94, Ten-fold Cross-validation Score = 0.84, Specificity = 98.04%, Sensitivity = 90.48% - Support Vector Machine: AUC = 0.97, Test Set Score = 0.91, Ten-fold Cross-validation Score = 0.81, Specificity = 92.16%, Sensitivity = 90.48% - Logistic Regression: AUC = 0.96, Test Set Score = 0.90, Ten-fold Cross-validation Score = 0.81, Specificity = 88.24%, …	Random Forest model with max_depth=6, max_features=6, min_samples_leaf=1, min_samples_split=5, n_estimators=139	The paper suggests that the method can shorten the in-laboratory reporting time, but does not provide a specific numerical value for the improved time to detection. A referenced study by Jiaxin Yu et al. achieved detection within 1 hour.
Wang et al., 2022	Large-Scale Samples Based Rapid Detection of Ciprofloxacin Resistance in Klebsiella pneumoniae Using Machine Learning Methods	Scaling by mean and standard deviation	Tof-hat filter	Savitzky-Golay filter	Before peak detection		2,000-20,000	Bruker Microflex LT	1 hospital	no	1. Peak smoothing using Savitzky-Golay filter_x000D_ 2. Baseline correction using Tof-hat filter_x000D_ 3. Calibration with an external standard calibrator_x000D_ 4. Selection of peaks with signal-to-noise ratio ≥ 2_x000D_ 5. Transformation into pseudo-ion vectors with 900 pseudo-ions_x000D_ 6. Scaling of pseudo-ion vectors by mean and standard deviation	- The models may not generalize to other bacterial species and antibiotics._x000D_ - Absence of biological validations for selected features._x000D_ - Difficulty in verifying accurate sub-strain information due to data limitations._x000D_ - Potential for improvement using advanced techniques like deep learning.		Blood specimens: Trypticase soy broth and blood plate (BP) agar Fluid and respiratory specimens: BP agar, eosin methylene blue (EMB) agar, CNA agar, and chocolate agar Wound specimens: BP, EMB, CNA, and chocolate agars Urine specimens: BP and EMB agars	Longitudinal study	Logistic Regression (LR), Support Vector Machine (SVM), Random Forest (RF), Extreme Gradient Boosting (XGB)	Ciprofloxacin	- Total sample size: 16,997 - Breakdown by resistance status: 11,354 CISKP, 4,428 CIRKP - Source of isolates: Clinical specimens from Change Gung Memorial Hospitals (CGMH) at the Linkou branch - Isolation timeframe: June 2013 to February 2018 - Patient population: Not specifically detailed - Inclusion/exclusion criteria: Elimination of intermediate and incomplete samples - Distribution of resista…	- SVM and XGB: AUC = 0.89, Specificity = 0.80, Sensitivity = 0.80, Accuracy = 0.83 (SVM) [95% CI: (0.81, 0.84)], 0.82 (XGB) [95% CI: (0.80, 0.83)] - LR: AUC = 0.86, Sensitivity = 0.76, Specificity = 0.76 - RF: AUC = 0.85 - Comparative performance: SVM and XGB slightly better than LR and RF	Ciprofloxacin resistance in Klebsiella pneumoniae (quinolone class)	The source of the isolates is the Change Gung Memorial Hospitals (CGMH) at the Linkou branch, collected from a longitudinal study involving 16,697 participants from June 2013 to February 2018.	1. Peak Smoothing and Baseline Correction 2. Signal-to-Noise Ratio Selection 3. Pseudo-ion Vector Creation 4. Grouping of Specimen Carriers 5. Age Transformation 6. Chi-square Test 7. Wilcoxon Rank-sum Test and Fold Change Selection 8. Feature Ranking 9. Final Feature Matrix Formation	- SVM: AUC = 0.89, Specificity = 0.80, Sensitivity = 0.80 - XGB: AUC = 0.89, Specificity = 0.80, Sensitivity = 0.80 - LR: AUC = 0.85, Specificity = 0.76, Sensitivity = 0.76 - RF: AUC = 0.85, Specificity = 0.47, Sensitivity = 0.94	SVM and XGB models, both achieving an AUC of 0.89 and showing high stability across different clusters.	Less than 2 hours after cell culture
Jian et al., 2024a	Pioneering Klebsiella Pneumoniae Antibiotic Resistance Prediction With Artificial Intelligence-Clinical Decision Support System-Enhanced Matrix-Assisted Laser Desorption/Ionization Time-of-Flight Mass Spectrometry: Retrospective Study	Logarithmic transformation	Feature filtering (importance <0.01)	Not reported	Not reported		2,000-20,000	bioMérieux	5 hospitals	no	1. Extraction of mass-to-charge (m/z) ratios and intensity values from MALDI-TOF MS data._x000D_ 2. Resampling strategy using downsampling and upsampling to balance the dataset._x000D_ 3. Segmentation of m/z ranges into 1-unit intervals with a ± 2-unit tolerance._x000D_ 4. Logarithmic transformation of peak intensity values._x000D_ 5. Filtering out segments with feature importance below 0.01 as b…	- Exclusion of specimens with intermediate AST results may affect model generalizability._x000D_ - Limitations when resistance mechanisms are not mediated at the protein-peptide level or fall outside the m/z ratio range of 2000-20,000._x000D_ - Need for future validation studies to further improve and validate the models.		Not reported	Retrospective	Logistic Regression, Linear Discriminant Analysis, Random Forest, Gradient Boosting Classifier, AdaBoost Classifier, XGBoost, light gradient boosting machine (LGBM)	Levofloxacin (LEV) and Ciprofloxacin (CIP)	- Total sample size: 165,299 bacterial specimens; 11,996 KP isolates - Source of isolates: Clinical specimens from Tri-Service General Hospital and 4 district hospitals - Isolation timeframe: January 2021 to December 2023 - Patient population: Not specified - Inclusion/exclusion criteria: Excluded specimens with intermediate AST results (869 for LEV, 373 for CIP) - Distribution of resistant vs. s…	- Accuracy: - RF: 0.87 (LEV), 0.86 (CIP) - GBC: 0.87 (LEV), 0.87 (CIP) - XGBoost: 0.87 (LEV), 0.85 (CIP) - LGBM: 0.90 (LEV), 0.85 (CIP) - AdaBoost: 0.77 (LEV), 0.85 (CIP) - LR: 0.78 (LEV), 0.66 (CIP) - LDA: 0.77 (LEV), 0.64 (CIP) - Sensitivity: - RF: 0.88 (LEV), 0.89 (CIP) - GBC: 0.92 (LEV), 0.88 (CIP) - XGBoost: 0.89 (LEV), 0.86 (CIP) - LGBM: 0.88 (LEV), 0.84 (CIP) - AdaBoost: 0.81 (LEV), 0.85 (…	The antibiotic resistance prediction in this study focused on quinolones, specifically levofloxacin and ciprofloxacin.	Tri-Service General Hospital and four district hospitals in Taiwan	1. Extraction of mass-to-charge (m/z) ratios and intensity values from MALDI-TOF MS data. 2. Addressing data imbalance through resampling (downsampling over-represented classes and upsampling underrepresented classes). 3. Feature engineering: segmenting m/z ranges into 1-unit intervals with a ± 2-unit tolerance. 4. Logarithmic transformation of peak intensity values. 5. Filtering out segments wit…	- Random Forest: Training AUC=0.99, Testing AUC=0.95, Accuracy=0.87, Sensitivity=0.88, Specificity=0.86, PPV=0.81, NPV=0.91, F1-score=0.85 - Light Gradient Boosting Machine: Training AUC=0.99, Testing AUC=0.95, Accuracy=0.90, Sensitivity=0.88, Specificity=0.91, PPV=0.87, NPV=0.92, F1-score=0.88 - Gradient Boosting Classifier: Training AUC=0.99, Testing AUC=0.95, Accuracy=0.87, Sensitivity=0.92, S…	Random Forest classifier	The improved time to detection is approximately 3 days, which is a reduction from the traditional 5-day timeline for culturing and AST interpretation.
Huang et al., 2020	Detection of carbapenem-resistant Klebsiella pneumoniae on the basis of matrix-assisted laser desorption ionization time-of-flight mass spectrometry by using supervised machine learning approach	Not reported	Baseline correction applied	Not reported	Not reported		2,000-20,000	bioMérieux Vitek MS	Not mentioned	no	- Peak matching: Utilized Mass-Up software with a tolerance of 300 ppm to unify peak values among samples._x000D_ - Feature selection: Used the Student's t-test to compare the distribution of each m/z ratio and generate p-values, selecting significant peaks based on these p-values.	- Limited availability of CRKP isolates leading to a relatively small sample size._x000D_ - High dimensionality of data compared to sample size, which can cause standard pattern classification algorithms to fail._x000D_ - Consistent misclassification of certain isolates by some algorithms._x000D_ - Repeated misclassification of a specific CRKP isolate by the RF algorithm._x000D_ - Potential limit…		Blood agar	Retrospective	Random Forest (RF), Support Vector Machine (SVM), Nearest Neighbors, Naïve Bayes, Logistic Regression	imipenem, meropenem	- Total sample size and breakdown by resistance status: 95 isolates (46 CRKP, 49 CSKP) - Source of isolates: Clinical specimens (pus/wound, sputum, urine, blood, body fluids) - Isolation timeframe: January 2016 to October 2017 - Patient population: One isolate per patient - Inclusion/exclusion criteria: CRKP isolates were resistant to imipenem or meropenem with a 'carbapenemase' phenotype - Distr…	- Accuracy: 97% (RF with 80 peaks) - Sensitivity: 93% (RF with 80 peaks) - Specificity: 100% (RF with 80 peaks) - Ranges for RF: Accuracy (81%-97%), Sensitivity (76%-96%), Specificity (82%-100%) - Comparative performance: RF outperformed other algorithms	Carbapenem resistance prediction using MALDI-TOF MS and machine learning algorithms, specifically focusing on differentiating carbapenem-resistant Klebsiella pneumoniae (CRKP) from carbapenem-susceptible Klebsiella pneumoniae (CSKP) isolates.	The source of the isolates is from clinical specimens including pus/wound, sputum, urine, blood, and body fluids like ascitic fluid, bile, pleural fluid, and catheter tips.	1. Peak matching: Using Mass-Up software to unify peak values among samples with a tolerance of 300 ppm. 2. Feature selection: Using the Student's t-test to compare the distribution of each m/z ratio, generate p-values, and rank them to select the most significant peaks for machine learning analysis.	- Accuracy: 81%-97% - Sensitivity: 76%-96% - Specificity: 82%-100% - Best performance with RF: Accuracy = 97%, Sensitivity = 93%, Specificity = 100% when 80 peaks were selected	Random Forest (RF) algorithm with 80 peaks selected as input features, achieving 97% overall classification accuracy	Improved time to detection is implied through the use of MALDI-TOF MS and the direct colony method, which are faster and more streamlined than traditional methods. However, specific timeframes or comparisons are not provided.
De Carolis et al., 2017	A rapid diagnostic workflow for cefotaximeresistant Escherichia coli and Klebsiella pneumoniae detection from blood cultures by MALDI-TOF mass spectrometry	Not reported	Not reported	Not reported	Not reported		100-1,000	Bruker Microflex LT	1 hospital	no	1. Centrifugation of positive blood culture fluid to obtain a bacterial pellet._x000D_ 2. Resuspension of the pellet in HPLC-grade water to achieve a turbidity of 2 McFarland._x000D_ 3. Centrifugation to separate bacterial cells from the supernatant._x000D_ 4. Incubation with cefotaxime for β-lactam ring hydrolysis._x000D_ 5. Centrifugation after incubation._x000D_ 6. Spotting of the supernatant …	- The D-MSBL assay only determines susceptibility/resistance to CTX and does not indicate ESBL alone._x000D_ - It does not guide therapy for carbapenem resistance, which is a limitation in settings with high prevalence of carbapenemase-producing bacteria._x000D_ - The assay is more valuable for E. coli bacteremia than for K. pneumoniae due to carbapenem resistance prevalence._x000D_ - Further stu…		Not reported	Retrospective	Novel algorithm for bacterial organism classification based on mass spectrometry data.	Cefotaxime (CTX)	- Total sample size: 35 - Breakdown by resistance status: 19 CTX-resistant, 16 CTX-susceptible - Source of isolates: Blood cultures from patients at Università Cattolica del Sacro Cuore, Fondazione Policlinico Universitario Agostino Gemelli, Rome, Italy - Isolation timeframe: April to December 2015 - Patient population: Patients with bacteremia - Inclusion criteria: Positive blood cultures with E…	- Sensitivity: 86.8% - Specificity: 98.2% - Positive Predictive Value (PPV): 97.0% - Negative Predictive Value (NPV): 91.5% - Agreement with genotypic method: 94.8% for E. coli, 92.5% for K. pneumoniae	Cefotaxime (CTX), a third-generation cephalosporin antibiotic	The isolates were sourced from blood cultures collected at the Università Cattolica del Sacro Cuore, Fondazione Policlinico Universitario Agostino Gemelli in Rome, Italy.	- Co-incubation of blood culture samples with cefotaxime. - Analysis of mass spectra to identify peaks associated with resistance or susceptibility. - Use of ClinProTools software for peak analysis. - Application of specific mass ranges (300 to 600 Da). - Algorithm-based classification using statistical equations.	- Sensitivity: 86.8% - Specificity: 98.2% - Positive Predictive Value (PPV): 97.0% - Negative Predictive Value (NPV): 91.5% - Agreement with genotypic method: - E. coli: 94.8% - K. pneumoniae: 92.5%	The best model developed in the study is the Direct Mass Spectrometry assay for Beta-Lactamase (D-MSBL) for identifying cefotaxime-resistant Escherichia coli and Klebsiella pneumoniae from positive blood cultures.	24 to 48 hours earlier than conventional methods
Giordano and Barnini, 2018	Rapid detection of colistin-resistant Klebsiella pneumoniae using MALDI-TOF MS peak-based assay	Total Ion Count (TIC)	Baseline subtraction	Smoothing applied	Not reported		1,960-20,000	Bruker Daltonik	1 hospital	no	1. Protein extraction protocol: _x000D_ - Create a three McFarland suspension from pure cultures._x000D_ - Centrifuge at 16.200 x g for 2 minutes; discharge supernatant._x000D_ - Suspend pellet in 75% ethanol; centrifuge at 16.200 x g for 2 minutes; discharge supernatant._x000D_ - Add 70% formic acid; pipette until dissolved._x000D_ - Add acetonitrile; vortex at maximum speed for 1 minute._x000D_…	- The study identifies limitations in the current methodologies for colistin susceptibility testing._x000D_ - Identifying reliable peak biomarkers for MALDI-TOF MS is a complication._x000D_ - The negative predictive value of the assay is 73%, which may produce false positive results._x000D_ - Increasing the number of isolates could improve the model's accuracy and specificity._x000D_ - The study …		Not reported	Retrospective	Genetic Algorithm (GA), Supervised Neural Network (SNN), Quick Classifier (QC)	colistin, amikacin, amoxicillin/clavulanate, ampicillin/sulbactam, cefepime, cefotaxime, ceftazidime, ciprofloxacin, ertapenem, fosfomycin, gentamycin, imipenem, levofloxacin, meropenem, nitrofurantoin, piperacillin-tazobactam, tigecycline, and trimethoprim/sulfamethoxazole	- Total sample size: 139 K. pneumoniae isolates - Source of isolates: Patients hospitalized at Pisa University Hospital (Azienda Ospedaliero-Universitaria Pisana, Italy) - Isolation timeframe: 2015-2017 - Patient population: Patients from Pisa University Hospital - Inclusion/exclusion criteria: Not mentioned - Distribution of resistant vs. susceptible isolates: Training set - 25 colR-KPn, 25 colS…	- Recognition capability and cross-validation for SNN: 97.3% and 94.6% - Recognition capability and cross-validation for QC: 91.3% and 90.4% - Recognition capability and cross-validation for GA: 99.8% and 97.8% - External validation results: - SNN: colR-KPn 19%, colS-KPn 71% - QC: colR-KPn 79%, colS-KPn 63% - GA: colR-KPn 4%, colS-KPn 86% - AUC values: 0.865 and 0.862 for peaks at 4507,28 Da and …	Colistin resistance prediction using MALDI-TOF MS technology for Klebsiella pneumoniae isolates.	Azienda Ospedaliero-Universitaria Pisana, Italy, from patients hospitalized during 2015-2017	1. Creation of a training set from 50 strains with 400 spectra. 2. Creation of a new database entry called Main Spectrum Profile (MSP). 3. Matching MSP against existing entries in the Taxonomy Tree Project. 4. Analysis of spectra using ClinProtTools v3.0: - Baseline subtraction and smoothing. - Normalization to Total Ion Count (TIC). 5. Use of the Genetic Algorithm (GA) with: - Maximum of 15 peak…	- SNN: Recognition capability = 97.3%, Cross-validation = 94.6% - QC: Recognition capability = 91.3%, Cross-validation = 90.4% - GA: Recognition capability = 99.8%, Cross-validation = 97.8% - Peak 4507.28: Recognition capability = 80.5%, Cross-validation = 74.1% - Peak 5142.82: Recognition capability = 83.3%, Cross-validation = 74.5% - Peak couple 4507.28/5142.82: Recognition capability = 91.8%, …	The best model developed is based on two manually selected mass peaks: 4507,28 Da and 5142,82 Da, with a recognition capability of 91.8% and cross-validation of 87.6%.	90 minutes
Jian et al., 2024b	Artificial Intelligence-Clinical Decision Support System in Infectious Disease Control: Combatting Multidrug-Resistant Klebsiella pneumoniae with Machine Learning	Log transformation	Not reported	Not reported	Not reported		2,000-20,000	bioMérieux	5 hospitals	no	- Extraction of mass-to-charge (m/z) ratio segments and intensity values from MALDI-TOF MS results using MSExperiment and MzMLFile classes._x000D_ - Conversion of data into floating-point numbers with Pandas DataFrame._x000D_ - Segmentation of m/z ranges into 1-unit intervals with a ± 2 error range._x000D_ - Extraction of peak intensity values for antibiotic-resistant and non-resistant strains._x…	- The use of data from a single hospital and four secondary hospitals may limit the generalizability of the findings across different geographical areas and healthcare settings._x000D_ - The study's accuracy is contingent upon the quality of the underlying data, including MALDI-TOF MS profiles and antibiotic susceptibility tests._x000D_ - There is an inherent uncertainty in machine learning model…		Not reported	Retrospective	Random Forest Classifier, Logistic Regression, Linear Discriminant Analysis, Gradient Boosting Classifier, AdaBoost Classifier, Extreme Gradient Boosting, Light Gradient Boosting Machine, Support Vector Machine	colistin, doripenem (DOR), imipenem (IPM)	- Total sample size: 4307 K. pneumoniae isolates - Source of isolates: Clinical specimens (blood, urine, throat swabs, sputum, body fluids, wound swabs, catheters) from patients suspected of bacterial infections - Geographic origin: Tri-Service General Hospital and four secondary hospitals - Isolation timeframe: January to December 2022 - Patient population: Patients suspected of bacterial infect…	- Random Forest Classifier (RFC): - CRKP: AUC = 0.96, Accuracy = 0.89, Sensitivity = 0.88, Specificity = 0.90, PPV = 0.89, NPV = 0.89, F1-score = 0.88 - CoRKP: AUC = 0.98, Accuracy = 0.92, Sensitivity = 0.94, Specificity = 0.91, PPV = 0.91, NPV = 0.93, F1-score = 0.93 - XGBoost (XGB): - CRKP: AUC = 0.95, Accuracy = 0.87, Sensitivity = 0.89, Specificity = 0.86, PPV = 0.85, NPV = 0.90, F1-score = 0…	The antibiotic resistance prediction in this study focused on carbapenem-resistant Klebsiella pneumoniae (CRKP) and colistin-resistant Klebsiella pneumoniae (CoRKP) using machine learning models like Random Forest Classifier, XGBoost, and Gradient Boosting Classifier.	Tri-Service General Hospital and four secondary hospitals (three in the northern region and one on an island)	1. Segmentation of m/z ranges into 1-unit intervals with a ± 2 error range. 2. Extraction of peak intensity values for antibiotic-resistant and non-resistant strains. 3. Log transformation for data normalization. 4. Merging of overlapping segments to ensure a coherent feature set. 5. Feature importance analysis to exclude background noise. 6. Resampling to address data imbalance.	- Random Forest Classifier (RFC): - CRKP: AUC = 0.96, Accuracy = 0.89, Sensitivity = 0.88, Specificity = 0.90, PPV = 0.89, NPV = 0.89, F1-score = 0.88 - CoRKP: AUC = 0.98, Accuracy = 0.92, Sensitivity = 0.94, Specificity = 0.91, PPV = 0.91, NPV = 0.93, F1-score = 0.93 - XGBoost (XGB): - CRKP: AUC = 0.95, Accuracy = 0.87, Sensitivity = 0.89, Specificity = 0.86, PPV = 0.85, NPV = 0.90, F1-score = 0…	Random Forest Classifier (RFC)	1 day
Lopez-Cortez et al., 2024	MSDeepAMR: antimicrobial resistance prediction based on deep neural networks and transfer learning	Not reported	Not reported	Not reported	Not reported		2,000-20,000	Bruker MALDI Biotyper	4 laboratories	yes	The pre-processing scheme utilized involves binning the raw MALDI-TOF MS spectra with a bin size of 3 Da in the range of 2,000 to 20,000 Da, resulting in a fixed-length vector of 6,000 features. Typical preprocessing steps like smoothing, baseline correction, and peak picking were significantly reduced or not performed.	- Poor reproducibility_x000D_ - Small sample size_x000D_ - Lack of external validation_x000D_ - Challenges with transfer learning due to differences in mass spectrometry systems_x000D_ - Limited cross-device compatibility (specifically with MALDI-TOF from Bruker)		Not reported	Retrospective	Convolutional Neural Network (CNN)	ciprofloxacin, ceftriaxone, cefepime, piperacillin-tazobactam, tobramycin, meropenem, fusidic acid, oxacillin	- Total sample size for K. pneumoniae: 2,800 - Source of isolates: Clinical laboratories (specific geographic origin not mentioned) - Isolation timeframe: Not mentioned - Patient population: Not specified - Inclusion/exclusion criteria: Not mentioned - Distribution of resistant vs. susceptible isolates: Detailed in tables at the end of the paper	- AUROC values: - E. coli-Ciprofloxacin: 0.85 - E. coli-Ceftriaxone: 0.87 - E. coli-Cefepime: 0.88 - K. pneumoniae-Ceftriaxone: 0.82 - K. pneumoniae-Cefepime: 0.83 - K. pneumoniae-Meropenem: 0.83 - S. aureus-Oxacillin: 0.93 - AUPRC values: - E. coli-Ciprofloxacin: 0.75 - E. coli-Ceftriaxone: 0.79 - E. coli-Cefepime: 0.70 - K. pneumoniae-Ceftriaxone: 0.68 - Comparative performance: MSDeepAMR shows…	- E. coli: ciprofloxacin, ceftriaxone, cefepime, piperacillin-T, tobramycin - K. pneumoniae: ciprofloxacin, ceftriaxone, cefepime, meropenem, tobramycin - S. aureus: ciprofloxacin, fusidic acid, oxacillin	The source of the isolates is from four different clinical laboratories in Switzerland, as indicated by the DRIAMS database sub-collections: DRIAMS-A, DRIAMS-B, DRIAMS-C, and DRIAMS-D.	Binning with a bin size of 3 Da in the range of 2,000 to 20,000 Da to create a fixed-length vector of 6,000 features.	- AUROC (Area Under the Receiver Operating Characteristic Curve) - AUPRC (Area Under the Precision-Recall Curve) - Balanced accuracy - Tables 4, 5, 6 provide AUROC and AUPRC values for transfer learning experiments. - Tables referenced in the paper provide detailed performance metrics for different models and scenarios.	E. coli-Ceftriaxone, K. pneumoniae-Ceftriaxone, and S. aureus-Oxacillin	The MSDeepAMR model can significantly reduce the time required for antibiotic sensitivity testing (AST), which typically takes up to 72 hours. The exact improved time to detection is not specified in the paper.
Gato et al., 2023	Direct Detection of Carbapenemase-Producing Klebsiella pneumoniae by MALDI-TOF Analysis of Full Spectra Applying Machine Learning	Total Ion Current (TIC)	Top-Hat filter	Savitzky-Golay filter	After peak detection		2,000-20,000	Bruker Microflex LT/SH	15 hospitals	no	1. Noise reduction using Savitzky-Golay filter (window length: 11, polynomial order: 3)_x000D_ 2. Baseline subtraction using Top-Hat filter (factor: 0.02)_x000D_ 3. Alignment and merging of spectra to create an average spectrum per isolate_x000D_ 4. Alignment of average spectra with each other (shift medium; linear tolerance: 900 ppm; constant tolerance: 3 Da)_x000D_ 5. Normalization of peak matr…	- Impact of culture medium on predictive performance: The model was trained on isolates cultured on blood agar, and using different media can affect accuracy._x000D_ - Limited generalizability: The model may not fit all biological and epidemiological variations of bacteria across different regions and over time._x000D_ - Reliance on pattern matching rather than specific biomarkers: This can be le…		Blood agar	Retrospective	Random Forest (RF), Partial Least Squares Discriminant Analysis (PLSDA), Support Vector Machine (SVM), k-Nearest Neighbor (KNN)	Meropenem, Ertapenem	- Total sample size: 715 unduplicated clinical isolates - Breakdown by resistance status: 324 CPK, 391 NCPK - Source of isolates: Clinical specimens (biopsy specimen, catheter, bile, peritoneal fluid, abscesses, respiratory samples, wounds, blood cultures, urine samples, samples of unknown origin) from various hospitals in Spain - Isolation timeframe: Two-month period in 2018 - Patient population…	- Accuracy for CPK prediction: 97.83% - Accuracy for OXA-48 or KPC carriage prediction: 95.24% - RF algorithm with M LINEAR method: Accuracy = 99.79%, Sensitivity = 100%, Specificity = 99.57% - AUC values for RF: 1.00 for both AUROC and AUPRC - Comparative performance: RF and PLS show outstanding discrimination	Carbapenem resistance (specifically OXA-48 and KPC types) in Klebsiella pneumoniae	- 307 CPK isolates: Collected during a nationwide survey involving 15 hospitals in Spain. - 391 NCPK isolates: Collected from various hospitals in Spain. - 17 isolates: Part of the authors' laboratory collection. - Types of samples: Biopsy specimen, catheter, bile, peritoneal fluid, abscesses, respiratory samples, wounds, blood cultures, urine samples, and samples of unknown origin.	1. Noise reduction with Savitzky-Golay filter and baseline subtraction with Top-Hat filter. 2. Alignment and merging of spectra to create an average spectrum for each isolate. 3. Shifting peaks to match a reference peak list. 4. Application of two mass selection methods: M THRESHOLD and M LINEAR. 5. Normalization of peak matrices by total ion current (TIC) method.	- Accuracy for CPK prediction: 97.83% - Accuracy for OXA-48 or KPC carriage prediction: 95.24% - RF algorithm accuracy: 99.27% - AUROC and AUPRC for CPK prediction: 1.00 - AUROC for OXA-48-like producing isolates: 0.978 - AUPRC for OXA-48-like producing isolates: 0.99 - AUROC for KPC-producing isolates: 0.975 - AUPRC for KPC-producing isolates: 0.97	Random Forest (RF) algorithm with the M LINEAR method	Within a few minutes; within 24 hours of sample collection
Gato et al., 2021	An Improved Matrix-Assisted Laser Desorption Ionization-Time of Flight Mass Spectrometry Data Analysis Pipeline for the Identification of Carbapenemase-Producing Klebsiella pneumoniae	Total Ion Current (TIC)	Top-Hat filter	Savitzky-Golay filter	Before peak detection		2,000-20,000	Bruker Microflex LT/SH	15 hospitals	no	1. Noise reduction using Savitzky-Golay filter (window length of 11, polynomial order 3)_x000D_ 2. Baseline subtraction using Top-Hat filter (factor of 0.02)_x000D_ 3. Alignment of spectra in a two-step process_x000D_ 4. Normalization of peak matrices by total ion current (TIC) method	The study identified limitations in the ML models, particularly in the accuracy of identifying specific types of carbapenemases (82% overall, with varying success rates for different types) and the need for further introduction of KPC and NDM isolates into the training set to enhance accuracy. Additionally, further validation is necessary to ensure generalizability to broader populations.		Blood agar	Prospective	Partial Least Squares Discriminant Analysis (PLSDA), Random Forest (RF)	meropenem, ertapenem	- Total sample size: 162 K. pneumoniae isolates - Breakdown by resistance status: 112 CPK, 50 non-CPK - Source of isolates: Nationwide survey of carbapenemase-producing Enterobacterales from 15 hospitals in Spain and authors' own collection - Geographic origin: 15 different hospitals throughout Spain, with some isolates of unknown origin - Isolation timeframe: Not specified - Patient population: …	- Accuracy: 100% for CPK identification using RF-M LINEAR - Specificity: 100% for CPK identification using RF-M LINEAR - Kappa value: Mean kappa of 95% for RF-M LINEAR - Accuracy for specific carbapenemases: - OXA-48: 93% - KPC: 69% - NDM: 66%	Carbapenemase-producing Klebsiella pneumoniae (CPK) isolates; Carbapenems and beta-lactam/beta-lactamase inhibitors (e.g., imipenem/relebactam and ceftazidime/avibactam)	- 93 CPK isolates from a nationwide survey of carbapenemase-producing Enterobacterales (CPE) from 15 participating hospitals throughout Spain. - 19 CPK isolates from the authors' own collection. - 50 non-CPK isolates (source not specified in detail).	1. Noise reduction using the Savitzky-Golay filter. 2. Baseline subtraction using the Top-Hat filter. 3. Alignment of spectra in a two-step process. 4. Normalization of peak matrices by the total ion current (TIC) method.	- Overall accuracy for CPK identification: 100% - Specificity for CPK identification: 100% - Accuracy for OXA-48 identification: 93% - Accuracy for KPC identification: 69% - Accuracy for NDM identification: 66%	The best model developed is the RF-M LINEAR method, which uses the random forest algorithm with total ion current (TIC) normalization and achieved 100% correct identification of CPK isolates. The pipeline includes noise reduction, baseline subtraction, alignment, and TIC normalization.	Real-time direct tracking of CPK isolates is possible using MALDI-TOF MS, with automated processing allowing for rapid identification. This suggests a significantly improved time to detection compared to traditional methods.
Lin et al., 2024	Artificial intelligence-clinical decision support system for enhanced infectious disease management: Accelerating ceftazidime-avibactam resistance detection in Klebsiella pneumoniae	Log transformation	Not reported	Not reported	Not reported		2,000-20,000	bioMérieux	5 hospitals	no	1. Extraction of m/z segments and intensity values from MALDI-TOF MS results using MSExperiment and MzMLFile classes from pyopenms._x000D_ 2. Conversion of data into floating-point numbers using Pandas DataFrame._x000D_ 3. Merging with clinical susceptibility outcome data (resistance labeled as '1', susceptibility as '0')._x000D_ 4. Segmentation of m/z segment values into 1-unit intervals with +/…	- Reliance on data from a limited number of hospitals may limit generalizability across diverse clinical settings._x000D_ - Performance of machine learning models is contingent on the quality and diversity of the training data._x000D_ - Need for future research to validate findings in multicenter studies and integrate additional data types to refine predictive capabilities.		Not reported	Retrospective	Random Forest Classifier, Gradient Boosting Classifier, AdaBoost Classifier, Extreme Gradient Boosting (XGBoost), Light Gradient Boosting Machine (LGBM), logistic regression, linear discriminant analysis	Ceftazidime-avibactam (CZA)	- Total sample size: 675 - Source of isolates: Clinical specimens (blood, urine, throat swabs, sputum, body fluid, wound swabs, catheters) from a tertiary hospital and four secondary hospitals - Isolation timeframe: 2022 to 2023 - Patient population: Diverse population with various health issues, including critical care and services for immunocompromised patients - Inclusion/exclusion criteria: S…	- Accuracy: LGBM (0.90), Gradient Boosting Classifier (0.87), Random Forest (0.87), XGBoost (0.87) - Sensitivity: Gradient Boosting Classifier (0.92), LGBM (0.88), Random Forest (0.88), XGBoost (0.89) - Specificity: LGBM (0.91), Gradient Boosting Classifier (0.84), Random Forest (0.86), XGBoost (0.86) - AUC: LGBM (0.99 training, 0.95 testing), Gradient Boosting Classifier (0.99 training, 0.95 tes…	Ceftazidime-avibactam (CZA) resistance prediction using MALDI-TOF MS and machine learning	- Tertiary hospital in a large urban area - Four secondary hospitals (three in the northern part of the country, one on an island) - Specimens collected from patients with suspected bacterial infections	1. Extraction of mass-to-charge ratio (m/z) segment and intensity values from MALDI-TOF MS results. 2. Conversion of data into floating-point numbers using Pandas DataFrame. 3. Merging of data with clinical susceptibility outcome data. 4. Segmentation of m/z segment values into intervals to group similar values. 5. Log-transformation of peak intensity values to normalize data. 6. Identification a…	- Light Gradient Boosting Machine (LGBM): Training AUC = 0.99, Testing AUC = 0.95, Accuracy = 0.90, Sensitivity = 0.88, Specificity = 0.91, PPV = 0.87, NPV = 0.92, F1-score = 0.88 - Gradient Boosting Classifier: Training AUC = 0.99, Testing AUC = 0.95, Accuracy = 0.87, Sensitivity = 0.92, Specificity = 0.84, PPV = 0.80, NPV = 0.93, F1-score = 0.86 - Random Forest: Training AUC = 0.99, Testing AUC…	Light Gradient Boosting Machine (LGBM)	The AI-CDSS reduces the time to detection by approximately 1 day compared to traditional methods. It can predict CZA resistance within minutes after receiving MALDI-TOF MS data, whereas traditional methods require 4 days.
Lopez-Cortez et al., 2025	Integrating Machine Learning with MALDI-TOF Mass Spectrometry for Rapid and Accurate Antimicrobial Resistance Detection in Clinical Pathogens	Baseline removal, binning	Baseline removal	Smoothing applied	Before peak detection (implied)		2,000-20,000	bioMérieux VITEK MS	1 hospital	no	- Baseline removal_x000D_ - Smoothing_x000D_ - Peak detection_x000D_ - Binning procedure (grouping measured mass values into discrete ranges or "bins")_x000D_ - Binning applied in the range of 2000 to 10,000 Da with a bin size of 5 Da	- Suboptimal performance of transfer learning due to differences in instrument resolution and characteristics._x000D_ - Failure of the SMOTE technique to improve prediction accuracy, with a reduction in performance by up to 10%._x000D_ - Need for standardizing spectrum acquisition and preprocessing procedures to enhance model generalizability and clinical applicability.		Columbia Agar and MacConkey Agar	Prospective	Support Vector Machines (SVM), Random Forest (RF), Logistic Regression (LR), CatBoost	ciprofloxacin	- Total sample size: 187 - Breakdown by resistance status: 73 susceptible, 114 resistant to ciprofloxacin - Source of isolates: Regional Hospital of Talca - Isolation timeframe: September 2022 to July 2023 - Patient population: Not specified - Inclusion/exclusion criteria: Not specified - Distribution of resistant vs. susceptible isolates: 73 susceptible, 114 resistant	- S. aureus (Oxacillin): - CatBoost: AUROC = 0.86, AUPRC = 0.73, Balanced Accuracy = 0.77, F1 Score = 0.61 - RF: AUROC = 0.86, AUPRC = 0.68, Balanced Accuracy = 0.74, F1 Score = 0.56 - SVM: AUROC < 0.8, F1 Score < 0.4 - TL: AUROC < 0.8, F1 Score < 0.4 - E. coli (Ciprofloxacin): - CatBoost: AUROC = 0.91, AUPRC = 0.91, Balanced Accuracy = 0.81, F1 Score = 0.78 - LR: AUROC = 0.68, AUPRC = 0.66, Bala…	- Staphylococcus aureus: Oxacillin - Escherichia coli: Ciprofloxacin - Klebsiella pneumoniae: Ciprofloxacin	The Regional Hospital of Talca	1. Baseline removal, smoothing, and peak detection of mass spectra from VITEK MS instrument. 2. Discretization of mass spectra using binning procedure with a bin size of 5 Da. 3. Linking spectra to antibiotic resistance labels using a unique numerical code.	- S. aureus (Oxacillin): - CatBoost: AUROC = 0.86, AUPRC = 0.73, Balanced Accuracy = 0.77, F1 Score = 0.61 - RF: AUROC = 0.86, AUPRC = 0.68, Balanced Accuracy = 0.74, F1 Score = 0.56 - SVM: AUROC < 0.8, F1 Score < 0.4 - TL: AUROC < 0.8, F1 Score < 0.4 - E. coli (Ciprofloxacin): - CatBoost: AUROC = 0.91, AUPRC = 0.91, Balanced Accuracy = 0.81, F1 Score = 0.78 - RF: AUROC = 0.76, F1 Score = 0.63 - …	CatBoost	Not mentioned (the paper does not provide a specific improved time to detection)
Zhang et al., 2023	Rapid identification of carbapenem-resistant Klebsiella pneumoniae based on matrix-assisted laser desorption ionization time-of-flight mass spectrometry and an artificial neural network model	Square-root transformation, Z-score	Nonlinear iterative peak clipping	Savitzky-Golay filter	Not reported		2,000-20,000	Bruker Microflex LT	1 hospital	no	1. Initial preprocessing using R packages MaldiQuant v.1.21 and MALDIquant-Foreign v0.13._x000D_ 2. Square-root transformation of intensity data._x000D_ 3. Smoothing using the Savitzky-Golay filter._x000D_ 4. Baseline reduction using a nonlinear iterative peak clipping algorithm._x000D_ 5. Trimming spectra to 2000 to 20,000 Da range and assigning zero values to missing data._x000D_ 6. Binning met…	- The potential lack of generalization due to local genetic diversity._x000D_ - Not examining the expression of genes associated with carbapenem resistance._x000D_ - Limited data from a single clinical laboratory, which may not be representative of all possible strains or settings._x000D_ - Need for more diverse data from different hospitals and regions to improve generalization ability.		BAP (Blood Agar Plate), EMB (Eosin Methylene Blue agar), PEA (Presumptive Enteric Agar), and chocolate agar	Retrospective	Artificial Neural Network (ANN)	ertapenem, imipenem, doripenem, meropenem	- Total sample size: 2683 - Breakdown by resistance status: 369 CRKP, 2314 CSKP - Source of isolates: Clinical specimens from Taipei Medical University Hospital (TMUH) - Isolation timeframe: April 2018 to March 2022 - Patient population: Not specified - Inclusion/exclusion criteria: Complete AST and MALDI-TOF MS data; excluded if incomplete data - Distribution of resistant vs. susceptible isolate…	- Accuracy: 0.84 - Sensitivity: 0.84 - Specificity: 0.84 - F1-score: 0.84 - AUROC: 0.91 - AUPRC: 0.90	Carbapenem resistance prediction using matrix-assisted laser desorption ionization time-of-flight mass spectrometry (MALDI-TOF MS) and an artificial neural network (ANN) model.	The isolates were collected from the clinical laboratories of Taipei Medical University Hospital (TMUH) from various clinical specimens including urine, sputum, blood, swabs from pus, wound, vagina, and other clinical specimens.	1. Preprocessing using R packages MaldiQuant and MALDIquant-Foreign. 2. Square-root transformation, Savitzky-Golay filter, and baseline reduction. 3. Trimming spectra to 2000 to 20,000 Da range and handling missing data. 4. Binning to reduce mass shift effects. 5. Standardizing intensity using StandardScaler. 6. Dividing data into groups based on AST labels and identifying meaningful peaks. 7. Ca…	- AUROC: 0.91 - AUPRC: 0.90 - Sensitivity: 0.84 - Specificity: 0.84 - F1-score: 0.84 - Accuracy: 0.84	- Model Type: Artificial Neural Network (ANN) - Performance Metrics: - AUROC: 0.91 - AUPRC: 0.90 - Sensitivity: 0.84 - Specificity: 0.84 - F1-score: 0.84 - Accuracy: 0.84	At least 1 day earlier than traditional AST methods, which typically require 3 to 4 days.
Cordovana et al., 2018	A Full MALDI-Based Approach to Detect Plasmid-Encoded KPC-Producing Klebsiella pneumoniae	Not specified	Not specified	Standard smoothing	Not reported		±5 m/z around 11,109	Bruker MALDI Biotyper	2 hospitals	no	- Normalization and smoothing of spectra with standard settings_x000D_ - Screening for potential peaks for internal recalibration_x000D_ - Setting intensities three times higher than surrounding noise to count as peaks_x000D_ - Internal calibration and optimization of the algorithm for precise peak detection	- The KPC detection by subtyping depends on the association of the peak to bla KPC gene, which could be impaired if the genetic element moves independently._x000D_ - The sensitivity of the subtyping approach depends on the regional epidemiology of KPC-producing strains, specifically the prevalence of clones harboring the pKpQIL plasmid.		Bologna: Tryptose Soy Agar with sheep blood Dortmund: Columbia Agar with sheep blood Additional media tested: Sheep Blood Agar, CHR-KPC Agar, Mueller-Hinton-Agar	Retrospective	Not explicitly mentioned; uses manual analysis with flexAnalysis software.	ertapenem, meropenem, imipenem	- Total sample size: 6209 K. pneumoniae isolates - Breakdown by resistance status: - KPC-producers: 2390 - MβL-producers: 179 - OXA-48 family producers: 32 - Carbapenem-resistant non-carbapenemase producers: 221 - Carbapenem-susceptible isolates: 3387 - Source of isolates: Clinical and surveillance isolates from Italy (Bologna) and Germany (Dortmund) - Isolation timeframe: 2009 to 2017 - Patient …	- Sensitivity: 85.1% - Specificity: 100% - Positive Predictive Value (PPV): 100% - Negative Predictive Value (NPV): 91.5%	Carbapenem resistance prediction using a MALDI-based approach to detect KPC-producing Klebsiella pneumoniae strains.	Italy (Microbiology Unit of the University Hospital of Bologna Policlinico Sant'Orsola-Malpighi) and Germany (Department of Microbiology of the MVZ Dr. Eberhard & Partner Dortmund)	- Normalization and smoothing of spectra using standard settings. - Internal recalibration to screen for potential peaks. - Detection of peaks with intensities 3 times higher than surrounding noise. - Identification of the KPC-related peak within a specific mass range (± 5 m/z around 11,109 m/z).	- Sensitivity: 85.1% - Specificity: 100% - Positive Predictive Value (PPV): 100% - Negative Predictive Value (NPV): 91.5% - STAR-Carba hydrolysis assay sensitivity and specificity: 100%	- Automated detection of a KPC-specific peak (at 11,109 m/z) using an algorithm integrated into the MALDI Biotyper system. - Confirmation of carbapenemase activity by STAR-Carba imipenem hydrolysis assay. - Application to both colonies and positive blood cultures. - Excellent specificity (100%) and good sensitivity (85.1%) for automated peak detection. - 100% sensitivity and specificity for STAR-…	10-15 minutes to 1.5 hours
Weis et al., 2022		Square-root transformation, TIC calibration	SNIP algorithm	Savitzky-Golay	Before peak detection		2,000-20,000	Bruker Microflex Biotyper	4 laboratories	yes
De Waele et al., 2025		Scaling by mean and standard deviation	Tof-hat filter	Savitzky-Golay filter	Before peak detection		2,000-20,000	Bruker Microflex LT	1 hospital	no
